# Supplementary material for: Improved detection and consistency of RNA-interacting proteomes using DIA SILAC
Source: Nucleic Acids Res. 2024 Jan 9;52(4):e21. doi: 10.1093/nar/gkad1249 (PMC10899761; doi:10.1093/nar/gkad1249)
Supplement: gkad1249_Supplemental_Files [file gkad1249_supplemental_files.zip]

Archive with 2 entries (2 files):
- Tan et al SI.pdf
- Tan et al Supplementary data 1.xlsx
